# Supplementary material for: 90-Day Patient-Centered Outcomes after Totally Endoscopic Cardiac Surgery: A Prospective Cohort Study
Source: J Clin Med. 2022 May 9;11(9):2674. doi: 10.3390/jcm11092674 (PMC9103144; doi:10.3390/jcm11092674)
Supplement: Supplementary file 1 [file jcm-11-02674-s001.zip]

Archive with 1 entries (1 files):
- jcm-1691803-supplementary.pdf
